# Supplementary material for: The Role of Nutrition in the Nursing Management of Pressure Ulcers in Adult Community Settings: A Systematic Review Protocol
Source: Diseases. 2024 Oct 14;12(10):253. doi: 10.3390/diseases12100253 (PMC11507188; doi:10.3390/diseases12100253)
Supplement: Supplementary file 1 [file diseases-12-00253-s001.zip]

Archive with 1 entries (1 files):
- diseases-3204614-supplementary.pdf
